# Supplementary material for: Protein analysis of extracellular vesicles to monitor and predict therapeutic response in metastatic breast cancer
Source: Nat Commun. 2021 May 5;12:2536. doi: 10.1038/s41467-021-22913-7 (PMC8100127; doi:10.1038/s41467-021-22913-7)
Supplement: Supplementary file 4 — Supplementary Data 1 [file 41467_2021_22913_MOESM4_ESM.zip]

Archive with 1 entries (1 files):
- NCOMMS-20-44503C-Supplementary-Data-1.pdf
