# Supplementary material for: Protein analysis of extracellular vesicles to monitor and predict therapeutic response in metastatic breast cancer
Source: Nat Commun. 2021 May 5;12:2536. doi: 10.1038/s41467-021-22913-7 (PMC8100127; doi:10.1038/s41467-021-22913-7)
Supplement: Supplementary file 5 — Supplementary Software [file 41467_2021_22913_MOESM5_ESM.zip]

Archive with 6 entries (5 files):
- Supplementary-Software/
- Supplementary-Software/Code.R
- Supplementary-Software/Readme.docx
- Supplementary-Software/Readme.txt
- Supplementary-Software/Training.csv
- Supplementary-Software/Validation.csv
