# Supplementary material for: Protein analysis of extracellular vesicles to monitor and predict therapeutic response in metastatic breast cancer
Source: Nat Commun. 2021 May 5;12:2536. doi: 10.1038/s41467-021-22913-7 (PMC8100127; doi:10.1038/s41467-021-22913-7)
Supplement: Supplementary file 5 — Supplementary Software [file 41467_2021_22913_MOESM5_ESM.zip › Supplementary-Software/Code.R]

# load necessary libraries
library(MASS)
# prepare data
# data structure: Patient.index, Status, 8 protein markers
training <- read.csv("training.csv")
validation <- read.csv("validation.csv")
# LDA
lda.training <- lda(Status ~ CA153 + CA125 + CEA + HER2 + EGFR + PSMA + EpCAM + VEGF, training)
lda.validation <- predict(object = lda.training, newdata = validation)
# matrix of classification results
lda.performance <- table(validation$Status, lda.validation$class)
# normalize the LDA signature
mynorm <- function(x){
  result <- 1 - (x-quantile(x,0.025,na.rm=TRUE))/(quantile(x,0.975,na.rm=TRUE)-quantile(x,0.025,na.rm=TRUE))
  result[result > 1] <- 1
  result[result < 0] <- 0
  return(result)
}
lda.results <- data.frame(lda = lda.validation$x)
LDA.norm <- mynorm(lda.results$LD1)
