# Supplementary material for: Protein analysis of extracellular vesicles to monitor and predict therapeutic response in metastatic breast cancer
Source: Nat Commun. 2021 May 5;12:2536. doi: 10.1038/s41467-021-22913-7 (PMC8100127; doi:10.1038/s41467-021-22913-7)
Supplement: Supplementary file 5 — Supplementary Software [file 41467_2021_22913_MOESM5_ESM.zip › Supplementary-Software/Training.csv]

Patient	Status	CA153	CA125	CEA	HER2	EGFR	PSMA	EpCAM	VEGF
1	1	0.728571429	0.795454545	0.274509804	0.111111111	0.306975688	0.490607444	0.31502062	0.462525834
2	1	0.7	0.681818182	0.274509804	0.111111111	0.195178492	0.697602217	0.15546747	0.422207006
3	1	0.671428571	0.727272727	0.254901961	0.111111111	0.318983702	0.454786444	0.520403625	0.463235869
4	1	0.657142857	0.704545455	0.294117647	0.111111111	0.309254628	0.63176389	0.261556546	0.522307965
5	1	0.714285714	0.818181818	0.274509804	0.111111111	0.598002183	0.515438106	0.412321753	0.685072961
6	1	0.771428571	0.886363636	0.333333333	0.222222222	0.466546705	0.699066098	0.504142138	0.395355631
7	1	0.657142857	0.772727273	0.274509804	0.166666667	0.418101468	0.490220302	0.406756205	0.584507926
8	1	0.714285714	0.772727273	0.294117647	0.111111111	0.262074752	0.579421954	0.679642122	0.521537601
9	1	0.628571429	0.659090909	0.274509804	0.111111111	0.274783234	0.439082999	0.603654762	0.476429519
10	1	0.7	0.704545455	0.294117647	0.055555556	0.622896217	0.345410203	0.72587143	0.824184058
11	1	0.771428571	0.840909091	0.294117647	0.111111111	0.229866159	0.32408283	0.315306261	0.374954898
12	1	0.685714286	0.772727273	0.31372549	0.111111111	0.336246837	0.833675698	0.595317598	0.55578633
13	1	0.685714286	0.681818182	0.274509804	0.055555556	0.581917254	0.498376207	0.414600191	0.324324324
14	1	0.614285714	0.681818182	0.215686275	0.055555556	0.481882747	0.551440579	0.524217387	0.550175664
15	1	0.828571429	0.909090909	0.235294118	0.111111111	0.140122391	0.781739914	0.382331617	0.75828542
16	1	0.814285714	1	0.294117647	0.222222222	0.53592204	0.23745982	0.294316067	0.253167717
17	1	0.771428571	0.886363636	0.254901961	0.222222222	0.091945076	0.450973787	0.235697055	0.261906248
18	1	0.728571429	0.795454545	0.274509804	0.166666667	0.941266768	0.478151497	0.269380448	0.526846618
19	1	0.814285714	0.863636364	0.333333333	0.166666667	0.19203123	0.853010327	0.29838646	0.508789463
20	1	0.728571429	0.863636364	0.294117647	0.166666667	0.56982854	0.373220476	0.426519033	0.477561862
21	1	0.771428571	0.772727273	0.333333333	0.111111111	0.368829874	0.638383326	0.562207719	0.476550178
22	1	0.728571429	0.840909091	0.294117647	0.222222222	0.421055053	1	0.798426628	0.480132837
23	1	0.657142857	0.818181818	0.196078431	0.111111111	0.228052045	0.932440101	0.391639516	0.845953812
24	1	0.728571429	0.75	0.333333333	0.277777778	0.979876408	1	0.368707851	0.754104105
25	1	0.685714286	0.772727273	0.37254902	0.111111111	0.280141649	0.209392029	0.136655293	0.220301932
26	1	0.714285714	0.681818182	0.31372549	0.111111111	0.152317627	0.158576192	0.45288286	0.176414367
27	1	0.714285714	0.772727273	0.31372549	0.222222222	0.444164024	0.530028518	0.302064095	0.326872096
28	1	0.742857143	0.795454545	0.294117647	0.111111111	0.083610481	0.254936513	0.373487885	0.181031912
29	1	0.742857143	0.772727273	0.274509804	0.111111111	0.436090894	0.634663998	0.642597977	0.747254359
30	1	0.671428571	0.727272727	0.31372549	0.111111111	0.10328813	0.284590895	0.652149118	0.189171786
31	2	1	0.727272727	0.921568627	0.777777778	0.003648214	0.12830653	0	0.077385268
32	2	0.914285714	0.727272727	0.882352941	0.833333333	0.084358854	0.375788473	0.309661351	0.335066254
33	2	0.985714286	0.704545455	0.960784314	0.833333333	0.147953239	0.122345777	0.146733255	0.244881193
34	2	0.785714286	0.522727273	0.784313725	0.722222222	0.24079118	0.179966396	0.236567406	0.310940744
35	2	0.928571429	0.636363636	0.901960784	0.833333333	0.032132583	0.180302109	0.087726131	0
36	2	0.814285714	0.636363636	0.882352941	0.722222222	0.222662672	0.242441164	0.159415913	0.300111139
37	2	0.9	0.75	0.921568627	0.888888889	0.056048672	0.106211705	0.217202869	0.210781592
38	2	0.7	0.545454545	0.647058824	0.555555556	0.049886426	0.097222082	0.095256963	0.14479463
39	2	0.942857143	0.659090909	0.901960784	0.722222222	0.043402099	0.15644666	0.528568745	0.126441682
40	2	0.742857143	0.613636364	0.764705882	0.777777778	0.087402183	0.104861396	0.285054606	0.017170869
41	2	0.714285714	0.454545455	0.68627451	0.555555556	0	0.05635971	0.278382411	0.021372396
42	2	0.842857143	0.681818182	0.823529412	0.833333333	0	0	0	0.408353607
43	2	0.857142857	0.5	0.784313725	0.555555556	0.026065646	0	0.076912462	0.118468978
44	2	0.871428571	0.659090909	0.921568627	0.777777778	0.224930379	0.093864962	0	0.227990397
45	2	0.8	0.659090909	0.705882353	0.722222222	0.089199915	0.184385362	0.387219567	0.014222368
46	2	0.957142857	0.704545455	0.862745098	0.777777778	0.058990118	0.100969623	0.394621281	0.045722587
47	2	0.8	0.681818182	0.882352941	0.833333333	0.059029556	0.060748834	0.397578093	0.285411843
48	2	0.828571429	0.613636364	0.803921569	0.555555556	0.090491522	0.278984041	0.078016425	0
49	2	0.885714286	0.5	0.882352941	0.833333333	0.31622365	0	0.122872169	0.21108059
50	2	0.8	0.568181818	0.764705882	0.611111111	0.031389827	0.112607641	0.079294697	0.13459586
51	2	0.842857143	0.727272727	0.941176471	1	0.132756317	0	0	0.064844634
52	2	0.871428571	0.636363636	0.784313725	0.722222222	0.168983754	0.192412609	0.154044587	0.485799279
53	2	0.9	0.568181818	0.960784314	0.833333333	0.006744127	0.264426572	0.014900106	0.198332559
54	2	0.871428571	0.636363636	0.921568627	0.666666667	0.094609546	0.226369261	0.22487896	0.154172453
55	2	0.914285714	0.659090909	0.843137255	0.722222222	0.083389328	0	0.218442406	0.181452133
56	2	0.942857143	0.681818182	0.862745098	0.777777778	0.244380072	0.210864338	0.586484818	0.256562855
57	2	0.971428571	0.636363636	0.941176471	0.777777778	0.077282952	0.124720629	0.170942962	0.026408698
58	2	0.957142857	0.681818182	0.980392157	0.944444444	0	0.081311818	0.160523104	0.023605375
59	2	0.857142857	0.659090909	0.882352941	0.833333333	0.080783108	0.095071039	0	0.445270357
60	2	0.814285714	0.590909091	0.68627451	0.555555556	0.133785001	0	0.354843119	0.293446767
