# Supplementary material for: Protein analysis of extracellular vesicles to monitor and predict therapeutic response in metastatic breast cancer
Source: Nat Commun. 2021 May 5;12:2536. doi: 10.1038/s41467-021-22913-7 (PMC8100127; doi:10.1038/s41467-021-22913-7)
Supplement: Supplementary file 5 — Supplementary Software [file 41467_2021_22913_MOESM5_ESM.zip › Supplementary-Software/Validation.csv]

Patient	Status	CA153	CA125	CEA	HER2	EGFR	PSMA	EpCAM	VEGF
1	1	0.685714286	0.704545455	0.31372549	0.111111111	0.22068261	0.124547452	0.512523934	0.1601439
2	1	0.771428571	0.772727273	0.294117647	0.222222222	0.452918254	0.339122603	0.480237507	0.309849828
3	1	0.742857143	0.931818182	0.294117647	0.055555556	0.400415471	0.290149147	0.365041373	0.166905472
4	1	0.785714286	0.954545455	0.274509804	0.111111111	0.159219008	0.278700807	0.211203288	0.270152859
5	1	0.7	0.704545455	0.294117647	0.055555556	0.296019989	0.260515505	0.633553404	0.292725463
6	1	0.714285714	0.727272727	0.235294118	0.111111111	1	0.268832144	1	0.97677189
7	1	0.785714286	0.795454545	0.254901961	0.111111111	0.589764427	0.284528676	0.376386701	0.643974486
8	1	0.7	0.704545455	0.294117647	0.055555556	0.284570412	0.259074093	0.476276461	0.663544525
9	1	0.628571429	0.681818182	0.254901961	0.111111111	0.404573084	0.440424169	0.52218219	0.508538862
10	1	0.728571429	0.772727273	0.294117647	0.111111111	0.102435948	0.097886507	0.327441566	0.191250842
11	1	0.714285714	0.795454545	0.254901961	0.166666667	0.320294254	0.277905783	0.932624622	0.860182349
12	1	0.642857143	0.522727273	0.254901961	0.166666667	0.259476244	0.35329822	0.943269235	0.83633818
13	1	0.628571429	0.727272727	0.254901961	0.111111111	0.186501733	0.182774292	0.234340257	0.584749245
14	1	0.714285714	0.795454545	0.31372549	0.333333333	0.275954984	0.525560831	1	0.429195974
15	1	0.728571429	0.863636364	0.37254902	0.222222222	0.201895878	0.292423606	0.758682277	0.300805008
16	1	0.685714286	0.681818182	0.274509804	0.166666667	1	0.872948137	1	0.831637101
17	1	0.728571429	0.863636364	0.31372549	0.111111111	0.229998505	0.186512631	0.36723278	0.390111584
18	1	0.657142857	0.727272727	0.274509804	0.111111111	0.2202081	0.143460373	0.426844843	0.267456584
19	1	0.757142857	0.840909091	0.294117647	0.111111111	0.638054721	0.262563555	1	0.829748316
20	1	0.714285714	0.75	0.274509804	0.111111111	0.200433612	0.087257387	0.390280487	0.147883041
21	2	0.785714286	0.545454545	0.745098039	0.611111111	0.082909494	0.271874406	0.566994391	0.145231893
22	2	0.785714286	0.545454545	0.725490196	0.555555556	0.026930003	0.124807665	0.252022882	0.073646928
23	2	0.828571429	0.613636364	0.764705882	0.666666667	0.063068703	0.098440593	0.057170253	0.250667582
24	2	0.857142857	0.613636364	1	0.888888889	0.011335411	0.104135264	0.177124507	0.144673648
25	2	0.771428571	0.681818182	0.882352941	0.833333333	0.047838917	0.117715437	0.252923483	0.153588283
26	2	0.857142857	0.772727273	0.882352941	0.888888889	0.152413062	0.149772207	0.466869501	0.389029348
27	2	0.957142857	0.704545455	0.921568627	0.833333333	0.086304481	0.086168453	0.336259749	0.12871787
28	2	0.9	0.522727273	0.862745098	0.722222222	0.025838875	0.126968656	0.087083767	0.143536419
29	2	0.8	0.681818182	0.803921569	0.722222222	0.156136702	0.087372042	0.174761639	0.355240843
30	2	0.785714286	0.568181818	0.784313725	0.722222222	0.086833613	0.203329468	0.203671257	0.099697779
31	2	0.785714286	0.590909091	0.862745098	0.666666667	0	0.022129516	0.14783399	0.117788023
32	2	0.871428571	0.681818182	0.901960784	0.777777778	0.0266868	0.178837409	0.210924485	0.063380753
33	2	0.828571429	0.590909091	0.784313725	0.666666667	0.112458699	0.235587665	0.351395657	0.218635043
34	2	0.714285714	0.522727273	0.647058824	0.555555556	0	0.237885427	0.130118941	0.173933975
35	2	0.8	0.613636364	0.823529412	0.722222222	0.077026603	0.119540716	0.028764198	0.03827529
36	2	0.814285714	0.681818182	0.823529412	0.666666667	0.239792074	0.119157756	0.311891872	0.168928783
37	2	0.814285714	0.659090909	0.823529412	0.722222222	0	0.097052983	0.216066626	0
38	2	0.885714286	0.659090909	0.843137255	0.722222222	0.138576764	0.053964964	0.117581541	0.547264976
39	2	0.728571429	0.568181818	0.588235294	0.611111111	0.159344357	0.096677483	0.101273882	0.141877239
40	2	0.814285714	0.636363636	0.803921569	0.722222222	0.124332937	0.112687217	0.399876401	0.176759765
