# Supplementary material for: Protein analysis of extracellular vesicles to monitor and predict therapeutic response in metastatic breast cancer
Source: Nat Commun. 2021 May 5;12:2536. doi: 10.1038/s41467-021-22913-7 (PMC8100127; doi:10.1038/s41467-021-22913-7)
Supplement: Supplementary file 7 — Source Data [file 41467_2021_22913_MOESM7_ESM.xlsx]

## Sheet: Figure 1b
	Concentration (1e7/mL)
Size (nm)	SK-BR-3 EV	BT-474 EV	MDA-MB-231 EV	MCF-10A EV
0.5	0	0	0	0
1.5	0	0	0	0
2.5	0	0	0	0
3.5	0	0	0	0
4.5	0	0	0	0
5.5	0	0	0	0
6.5	0	0	0	0
7.5	0	0	0	0
8.5	0	0	0	0
9.5	0	0	0	0
10.5	0	0	0	0
11.5	0	0	0	0
12.5	0	0	0	0
13.5	0	0	0	0
14.5	0	0	0	0
15.5	0	0	0	0
16.5	0	0	0	0
17.5	0	0	0	0
18.5	0	0	0	0
19.5	0	0	0	0
20.5	0	0	0	0
21.5	0	0	0	0
22.5	0	0	0	0
23.5	0	0	0	0
24.5	0	0	0	0
25.5	0	0	0	0
26.5	0	0	0	0
27.5	0	0	0	0
28.5	0	0	0	0
29.5	0	0	0	0
30.5	0	0	0	0
31.5	0	0	0	0
32.5	0	0	2e-07	0
33.5	0	0	5e-07	0
34.5	0	0	1.4e-06	0
35.5	0	0	3.4e-06	0
36.5	0	0	7.8e-06	0
37.5	0	0	1.7e-05	0
38.5	0	0	3.48e-05	0
39.5	0	0	6.8e-05	0
40.5	0	0	0.000127	0
41.5	0	0	0.0002282	0
42.5	0	0	0.0003959	0
43.5	0	0	0.0006659	0
44.5	0	0	0.0010895	0
45.5	0	0	0.0017394	2e-07
46.5	0	0	0.0027163	5e-07
47.5	0	0	0.0041576	1.1e-06
48.5	0	0	0.0062477	2.3e-06
49.5	0	0	0.0092293	4.6e-06
50.5	0	0	0.0134158	8.8e-06
51.5	0	0	0.0192011	1.59e-05
52.5	0	0	0.0270638	2.79e-05
53.5	0	0	0.0375602	4.73e-05
54.5	2e-07	0	0.0513003	7.81e-05
55.5	4e-07	0	0.0689044	0.0001261
56.5	7e-07	0	0.0909415	0.0002002
57.5	1.4e-06	0	0.11786	0.0003139
58.5	2.6e-06	0	0.149925	0.0004882
59.5	4.6e-06	0	0.187174	0.0007558
60.5	8.1e-06	0	0.229406	0.0011686
61.5	1.36e-05	0	0.27619	0.0018085
62.5	2.23e-05	2e-07	0.326896	0.0028041
63.5	3.57e-05	4e-07	0.380733	0.0043527
64.5	5.6e-05	8e-07	0.436783	0.0067485
65.5	8.6e-05	1.7e-06	0.494044	0.0104133
66.5	0.00013	3.4e-06	0.551479	0.0159244
67.5	0.0001938	6.9e-06	0.608068	0.0240284
68.5	0.0002856	1.36e-05	0.662883	0.0356312
69.5	0.0004175	2.63e-05	0.71514	0.0517524
70.5	0.0006073	5e-05	0.764258	0.073442
71.5	0.0008817	9.3e-05	0.809883	0.101667
72.5	0.0012804	0.0001693	0.851888	0.137182
73.5	0.0018625	0.0003017	0.890347	0.180415
74.5	0.0027142	0.0005256	0.925484	0.231376
75.5	0.0039584	0.0008946	0.957616	0.28962
76.5	0.0057669	0.0014863	0.987092	0.354251
77.5	0.0083742	0.0024079	1.01424	0.423967
78.5	0.0120998	0.0038018	1.0393	0.49714
79.5	0.0173805	0.0058486	1.06244	0.571907
80.5	0.0248172	0.0087682	1.08371	0.646273
81.5	0.0352241	0.0128189	1.10305	0.718217
82.5	0.0496418	0.0182928	1.12031	0.785781
83.5	0.0692589	0.025509	1.13528	0.847153
84.5	0.0951858	0.0348037	1.14773	0.90074
85.5	0.128093	0.0465163	1.1574	0.945225
86.5	0.167813	0.0609729	1.16407	0.979623
87.5	0.21309	0.078466	1.16756	1.00333
88.5	0.261635	0.0992324	1.16775	1.01614
89.5	0.310513	0.123431	1.16457	1.0183
90.5	0.35675	0.151121	1.15802	1.01048
91.5	0.39794	0.182253	1.14818	0.993744
92.5	0.432635	0.216663	1.13515	0.969465
93.5	0.460454	0.25408	1.11911	0.939254
94.5	0.481923	0.294151	1.10029	0.904833
95.5	0.498179	0.336463	1.07894	0.867923
96.5	0.510639	0.380558	1.05537	0.830151
97.5	0.520728	0.425933	1.02993	0.792963
98.5	0.529708	0.472004	1.003	0.757579
99.5	0.538584	0.518047	0.974952	0.724963
100.5	0.54809	0.56313	0.94621	0.695823
101.5	0.558714	0.606071	0.917171	0.67062
102.5	0.570737	0.645468	0.888219	0.649599
103.5	0.584288	0.67981	0.859706	0.63282
104.5	0.599386	0.70768	0.831943	0.620181
105.5	0.615978	0.727997	0.805189	0.611455
106.5	0.633971	0.740221	0.779647	0.60631
107.5	0.653247	0.744482	0.755464	0.604329
108.5	0.673673	0.741567	0.732734	0.605031
109.5	0.695106	0.732797	0.7115	0.60788
110.5	0.717378	0.71981	0.691759	0.612301
111.5	0.740286	0.704339	0.673474	0.617691
112.5	0.763574	0.687999	0.656573	0.623431
113.5	0.786905	0.672147	0.640958	0.628899
114.5	0.809854	0.657808	0.626513	0.633487
115.5	0.831895	0.645659	0.613103	0.636619
116.5	0.852414	0.636054	0.600584	0.637771
117.5	0.870737	0.629077	0.588805	0.636494
118.5	0.88618	0.624595	0.577616	0.632443
119.5	0.89811	0.622317	0.566866	0.625393
120.5	0.906013	0.621839	0.556417	0.615262
121.5	0.909551	0.622686	0.54614	0.602119
122.5	0.908611	0.624348	0.535924	0.586179
123.5	0.903314	0.626311	0.525678	0.567789
124.5	0.894007	0.62808	0.515331	0.547403
125.5	0.881222	0.629203	0.50484	0.525543
126.5	0.865615	0.629291	0.49418	0.502764
127.5	0.847908	0.62803	0.483353	0.479613
128.5	0.828819	0.625195	0.472381	0.456597
129.5	0.809014	0.620652	0.461303	0.43416
130.5	0.78907	0.614357	0.450177	0.412661
131.5	0.769458	0.606353	0.439069	0.392377
132.5	0.750537	0.596757	0.428053	0.373496
133.5	0.732566	0.585748	0.417208	0.356131
134.5	0.715714	0.573554	0.406613	0.340325
135.5	0.700084	0.56043	0.396341	0.32607
136.5	0.685732	0.54665	0.386459	0.313314
137.5	0.672678	0.532488	0.377026	0.301978
138.5	0.660926	0.518206	0.368089	0.29196
139.5	0.650468	0.504049	0.359681	0.28315
140.5	0.641296	0.49023	0.351824	0.27543
141.5	0.633399	0.47693	0.344524	0.268684
142.5	0.626772	0.464294	0.337778	0.262796
143.5	0.621408	0.452429	0.331567	0.257657
144.5	0.617304	0.441403	0.325862	0.253161
145.5	0.614451	0.431249	0.320624	0.249211
146.5	0.612838	0.421963	0.315804	0.245714
147.5	0.612449	0.413513	0.311346	0.242585
148.5	0.613252	0.405838	0.307187	0.239749
149.5	0.615205	0.398852	0.30326	0.237138
150.5	0.618247	0.392453	0.299493	0.234692
151.5	0.622296	0.386522	0.29581	0.232365
152.5	0.627247	0.380931	0.292135	0.230124
153.5	0.632965	0.375551	0.288391	0.227948
154.5	0.639287	0.37025	0.284502	0.225831
155.5	0.646017	0.364908	0.280395	0.223785
156.5	0.652927	0.359416	0.276	0.221831
157.5	0.659761	0.353686	0.271255	0.220007
158.5	0.666231	0.347652	0.266103	0.218357
159.5	0.672032	0.341274	0.260499	0.216932
160.5	0.676842	0.334544	0.254409	0.215785
161.5	0.680336	0.327481	0.247814	0.214962
162.5	0.682199	0.320131	0.240708	0.214504
163.5	0.682138	0.312569	0.233103	0.214436
164.5	0.679897	0.304886	0.225026	0.214764
165.5	0.675269	0.297191	0.216521	0.215478
166.5	0.668114	0.289604	0.207645	0.216541
167.5	0.658363	0.282245	0.19847	0.217895
168.5	0.646025	0.275239	0.189076	0.219462
169.5	0.631191	0.2687	0.179551	0.221145
170.5	0.61403	0.262738	0.169986	0.22283
171.5	0.59478	0.257448	0.160472	0.2244
172.5	0.573739	0.252913	0.151097	0.22573
173.5	0.551246	0.249198	0.14194	0.226705
174.5	0.52767	0.24635	0.133072	0.227217
175.5	0.503388	0.244397	0.124552	0.227181
176.5	0.478774	0.243342	0.116427	0.226533
177.5	0.454179	0.243164	0.108732	0.225238
178.5	0.429922	0.243813	0.101487	0.223292
179.5	0.406283	0.245213	0.0947026	0.220719
180.5	0.383493	0.247255	0.0883776	0.217578
181.5	0.361739	0.249804	0.0825023	0.21395
182.5	0.341156	0.252698	0.07706	0.209942
183.5	0.321838	0.255754	0.0720285	0.205673
184.5	0.303836	0.258774	0.067382	0.201274
185.5	0.287168	0.261556	0.0630924	0.196879
186.5	0.271821	0.263903	0.0591309	0.192617
187.5	0.257763	0.265632	0.0554688	0.188607
188.5	0.244942	0.266587	0.0520784	0.184952
189.5	0.233294	0.266649	0.048934	0.181735
190.5	0.22275	0.265743	0.0460115	0.179017
191.5	0.213235	0.263841	0.0432894	0.176833
192.5	0.204675	0.260964	0.0407485	0.175189
193.5	0.196997	0.257182	0.038372	0.174068
194.5	0.190132	0.252603	0.0361451	0.173426
195.5	0.184017	0.247372	0.0340553	0.173193
196.5	0.178593	0.241652	0.0320919	0.173283
197.5	0.173808	0.235621	0.0302459	0.173588
198.5	0.169618	0.229452	0.0285094	0.17399
199.5	0.165983	0.223309	0.0268762	0.174363
200.5	0.162871	0.217336	0.0253408	0.174579
201.5	0.160255	0.211646	0.0238987	0.174516
202.5	0.158117	0.206322	0.022546	0.174061
203.5	0.156441	0.20141	0.0212794	0.173116
204.5	0.155218	0.196921	0.0200963	0.171607
205.5	0.154443	0.192835	0.0189942	0.169483
206.5	0.154114	0.189106	0.0179713	0.16672
207.5	0.154235	0.185663	0.0170257	0.163323
208.5	0.154811	0.182424	0.0161562	0.159326
209.5	0.155848	0.179303	0.0153615	0.154782
210.5	0.157352	0.176212	0.0146407	0.14977
211.5	0.159329	0.173076	0.0139932	0.144381
212.5	0.161783	0.169831	0.0134184	0.138715
213.5	0.16471	0.166437	0.0129162	0.132875
214.5	0.168104	0.16287	0.0124863	0.126964
215.5	0.171945	0.15913	0.0121288	0.121074
216.5	0.176204	0.155237	0.011844	0.115289
217.5	0.180839	0.151225	0.0116321	0.109676
218.5	0.185792	0.147143	0.0114933	0.10429
219.5	0.190985	0.143047	0.0114279	0.0991684
220.5	0.196325	0.138994	0.0114358	0.0943355
221.5	0.201701	0.135042	0.0115167	0.0898019
222.5	0.206983	0.131241	0.0116698	0.0855675
223.5	0.212031	0.127634	0.0118937	0.0816238
224.5	0.216693	0.124255	0.012186	0.077956
225.5	0.220813	0.121124	0.0125435	0.0745454
226.5	0.224241	0.118253	0.0129617	0.071371
227.5	0.226835	0.11564	0.0134346	0.0684114
228.5	0.228471	0.113274	0.0139549	0.065646
229.5	0.229053	0.111137	0.0145135	0.0630556
230.5	0.228515	0.109203	0.0150996	0.0606234
231.5	0.226829	0.107441	0.0157008	0.0583347
232.5	0.224004	0.105818	0.0163029	0.0561774
233.5	0.22009	0.1043	0.0168908	0.0541416
234.5	0.215174	0.10285	0.017448	0.0522197
235.5	0.209373	0.101437	0.0179577	0.0504057
236.5	0.20283	0.100031	0.0184027	0.0486952
237.5	0.195706	0.0986055	0.0187666	0.047085
238.5	0.188167	0.0971393	0.019034	0.0455727
239.5	0.180382	0.0956165	0.0191912	0.0441565
240.5	0.172508	0.0940261	0.0192272	0.0428351
241.5	0.164692	0.0923627	0.0191338	0.0416074
242.5	0.157056	0.0906251	0.0189062	0.0404722
243.5	0.149704	0.0888169	0.0185434	0.0394284
244.5	0.142712	0.0869449	0.0180483	0.0384748
245.5	0.136137	0.0850185	0.0174277	0.0376101
246.5	0.13001	0.0830493	0.0166921	0.0368327
247.5	0.124346	0.0810498	0.0158551	0.0361412
248.5	0.119142	0.0790329	0.0149332	0.0355339
249.5	0.114384	0.0770115	0.0139447	0.0350091
250.5	0.110047	0.0749979	0.0129094	0.0345652
251.5	0.106101	0.0730036	0.0118473	0.0342006
252.5	0.102512	0.0710391	0.0107783	0.0339142
253.5	0.0992453	0.0691139	0.009721	0.0337047
254.5	0.0962663	0.0672366	0.0086925	0.0335714
255.5	0.0935416	0.0654146	0.0077076	0.0335141
256.5	0.0910407	0.0636545	0.0067786	0.0335328
257.5	0.0887355	0.0619619	0.0059151	0.0336281
258.5	0.0866014	0.0603413	0.0051238	0.0338014
259.5	0.0846165	0.0587963	0.0044086	0.0340544
260.5	0.082762	0.0573289	0.0037711	0.0343896
261.5	0.0810212	0.0559397	0.0032104	0.0348101
262.5	0.0793801	0.0546276	0.0027241	0.0353196
263.5	0.0778262	0.0533898	0.0023081	0.0359223
264.5	0.0763484	0.0522211	0.0019571	0.0366226
265.5	0.0749368	0.0511144	0.0016654	0.0374252
266.5	0.073582	0.0500607	0.0014268	0.0383349
267.5	0.0722751	0.049049	0.0012349	0.0393558
268.5	0.0710071	0.0480666	0.0010838	0.0404911
269.5	0.0697687	0.0470998	0.0009677	0.0417431
270.5	0.0685503	0.046134	0.0008813	0.0431116
271.5	0.0673417	0.0451549	0.0008199	0.0445945
272.5	0.0661319	0.0441483	0.0007796	0.046186
273.5	0.0649093	0.0431016	0.0007567	0.0478771
274.5	0.0636619	0.042004	0.0007485	0.049654
275.5	0.0623769	0.040847	0.0007524	0.0514985
276.5	0.0610416	0.039625	0.0007665	0.0533875
277.5	0.0596433	0.0383355	0.0007892	0.0552927
278.5	0.0581699	0.0369794	0.0008193	0.0571815
279.5	0.0566104	0.0355608	0.0008559	0.0590173
280.5	0.0549553	0.0340867	0.0008981	0.0607604
281.5	0.0531972	0.0325671	0.0009452	0.0623695
282.5	0.0513316	0.0310137	0.0009966	0.0638034
283.5	0.049357	0.0294405	0.0010519	0.0650222
284.5	0.0472756	0.0278621	0.0011104	0.0659899
285.5	0.0450935	0.0262937	0.0011715	0.0666752
286.5	0.0428211	0.0247505	0.0012347	0.067054
287.5	0.0404727	0.0232471	0.0012992	0.0671099
288.5	0.0380669	0.021797	0.0013642	0.0668353
289.5	0.0356254	0.0204127	0.0014287	0.0662318
290.5	0.0331733	0.0191048	0.0014918	0.0653098
291.5	0.0307377	0.0178826	0.0015524	0.0640882
292.5	0.0283472	0.0167539	0.0016094	0.0625931
293.5	0.0260308	0.015725	0.0016616	0.0608564
294.5	0.0238166	0.0148008	0.0017077	0.0589145
295.5	0.0217314	0.0139854	0.0017466	0.0568062
296.5	0.0197993	0.013282	0.0017771	0.0545717
297.5	0.0180408	0.0126933	0.0017984	0.0522504
298.5	0.0164727	0.0122218	0.0018094	0.0498802
299.5	0.0151071	0.0118701	0.0018095	0.0474963
300.5	0.0139512	0.0116409	0.0017983	0.0451302
301.5	0.0130076	0.0115376	0.0017755	0.0428094
302.5	0.0122739	0.0115642	0.0017412	0.0405572
303.5	0.0117433	0.0117252	0.0016957	0.0383926
304.5	0.0114049	0.0120262	0.0016396	0.0363302
305.5	0.0112443	0.0124733	0.0015738	0.0343809
306.5	0.0112439	0.0130736	0.0014994	0.0325518
307.5	0.011384	0.0138343	0.0014176	0.0308468
308.5	0.0116429	0.0147631	0.0013299	0.029267
309.5	0.011998	0.0158678	0.0012378	0.0278109
310.5	0.0124262	0.0171554	0.001143	0.0264751
311.5	0.0129044	0.0186324	0.001047	0.0252544
312.5	0.0134103	0.0203036	0.0009513	0.0241425
313.5	0.0139229	0.0221721	0.0008573	0.023132
314.5	0.0144227	0.0242384	0.0007663	0.0222148
315.5	0.0148924	0.0265001	0.0006794	0.0213825
316.5	0.015317	0.0289511	0.0005975	0.0206265
317.5	0.0156841	0.0315814	0.0005212	0.0199383
318.5	0.0159842	0.0343769	0.000451	0.0193095
319.5	0.0162105	0.0373187	0.0003871	0.0187323
320.5	0.0163589	0.0403837	0.0003297	0.0181992
321.5	0.016428	0.0435444	0.0002787	0.0177033
322.5	0.0164188	0.0467694	0.0002339	0.0172384
323.5	0.0163345	0.0500242	0.0001949	0.016799
324.5	0.0161798	0.0532714	0.0001613	0.0163801
325.5	0.0159611	0.0564724	0.0001326	0.0159775
326.5	0.0156857	0.059588	0.0001084	0.0155875
327.5	0.0153618	0.0625795	8.82e-05	0.0152071
328.5	0.0149977	0.0654105	7.14e-05	0.0148338
329.5	0.014602	0.0680475	5.76e-05	0.0144656
330.5	0.0141828	0.070461	4.63e-05	0.0141009
331.5	0.0137482	0.0726269	3.72e-05	0.0137388
332.5	0.0133054	0.0745268	2.99e-05	0.0133782
333.5	0.0128611	0.0761488	2.4e-05	0.013019
334.5	0.0124211	0.0774873	1.94e-05	0.0126607
335.5	0.0119906	0.0785436	1.56e-05	0.0123036
336.5	0.0115739	0.0793252	1.27e-05	0.0119478
337.5	0.0111748	0.0798454	1.04e-05	0.0115938
338.5	0.0107962	0.0801226	8.6e-06	0.0112423
339.5	0.0104403	0.0801792	7.1e-06	0.0108938
340.5	0.010109	0.0800407	5.9e-06	0.0105494
341.5	0.0098037	0.0797346	5e-06	0.0102099
342.5	0.0095251	0.079289	4.2e-06	0.0098764
343.5	0.0092741	0.0787316	3.6e-06	0.00955
344.5	0.0090508	0.0780886	3.1e-06	0.009232
345.5	0.0088555	0.0773835	2.7e-06	0.0089237
346.5	0.0086881	0.0766365	2.3e-06	0.0086264
347.5	0.0085485	0.0758632	2e-06	0.0083416
348.5	0.0084366	0.0750748	1.7e-06	0.0080709
349.5	0.0083521	0.074277	1.5e-06	0.0078159
350.5	0.0082949	0.0734705	1.3e-06	0.0075782
351.5	0.0082647	0.0726505	1.1e-06	0.0073596
352.5	0.0082612	0.0718075	1e-06	0.0071619
353.5	0.0082843	0.0709276	8e-07	0.0069872
354.5	0.0083337	0.0699933	7e-07	0.0068373
355.5	0.008409	0.0689846	6e-07	0.0067144
356.5	0.00851	0.0678799	5e-07	0.0066204
357.5	0.0086363	0.0666578	5e-07	0.0065576
358.5	0.0087873	0.0652977	4e-07	0.0065281
359.5	0.0089623	0.0637818	3e-07	0.0065338
360.5	0.0091604	0.062096	3e-07	0.006577
361.5	0.0093804	0.0602312	2e-07	0.0066593
362.5	0.0096209	0.0581839	2e-07	0.0067827
363.5	0.0098799	0.055957	2e-07	0.0069485
364.5	0.0101552	0.05356	1e-07	0.0071578
365.5	0.0104441	0.0510086	1e-07	0.0074116
366.5	0.0107433	0.0483248	1e-07	0.00771
367.5	0.011049	0.0455351	0	0.0080527
368.5	0.0113571	0.0426704	0	0.0084389
369.5	0.0116628	0.0397641	0	0.0088668
370.5	0.011961	0.0368506	0	0.009334
371.5	0.012246	0.0339642	0	0.0098371
372.5	0.0125122	0.0311374	0	0.0103719
373.5	0.0127534	0.0284001	0	0.0109334
374.5	0.0129638	0.0257781	0	0.0115155
375.5	0.0131376	0.023293	0	0.0121115
376.5	0.0132693	0.0209611	0	0.0127138
377.5	0.013354	0.018794	0	0.0133143
378.5	0.0133875	0.0167982	0	0.0139043
379.5	0.0133664	0.0149758	0	0.0144749
380.5	0.0132884	0.0133247	0	0.015017
381.5	0.0131522	0.0118397	0	0.0155219
382.5	0.0129579	0.0105127	0	0.0159808
383.5	0.0127066	0.0093337	0	0.0163859
384.5	0.0124006	0.0082915	0	0.0167299
385.5	0.0120435	0.0073741	0	0.0170066
386.5	0.0116397	0.0065692	0	0.0172111
387.5	0.0111946	0.005865	0	0.0173396
388.5	0.0107141	0.0052499	0	0.0173898
389.5	0.0102049	0.0047133	0	0.0173609
390.5	0.0096737	0.0042454	0	0.0172533
391.5	0.0091274	0.0038374	0	0.0170692
392.5	0.0085728	0.0034813	0	0.016812
393.5	0.0080164	0.0031703	0	0.0164862
394.5	0.0074645	0.0028984	0	0.0160976
395.5	0.0069225	0.0026604	0	0.0156527
396.5	0.0063956	0.0024518	0	0.0151591
397.5	0.0058881	0.0022689	0	0.0146246
398.5	0.005404	0.0021083	0	0.0140575
399.5	0.0049463	0.0019674	0	0.0134663
400.5	0.0045177	0.0018439	0	0.0128595
401.5	0.0041204	0.0017357	0	0.0122454
402.5	0.0037562	0.0016414	0	0.0116321
403.5	0.0034264	0.0015593	0	0.0110273
404.5	0.0031324	0.0014885	0	0.0104381
405.5	0.0028752	0.001428	0	0.0098712
406.5	0.0026559	0.0013768	0	0.0093325
407.5	0.0024756	0.0013344	0	0.0088275
408.5	0.0023353	0.0013002	0	0.0083608
409.5	0.0022363	0.0012738	0	0.0079362
410.5	0.0021799	0.0012549	0	0.0075568
411.5	0.0021674	0.0012433	0	0.0072251
412.5	0.0022	0.0012387	0	0.0069424
413.5	0.002279	0.0012412	0	0.0067095
414.5	0.0024053	0.0012509	0	0.0065259
415.5	0.0025793	0.0012677	0	0.0063904
416.5	0.0028009	0.0012919	0	0.0063009
417.5	0.0030692	0.0013239	0	0.0062542
418.5	0.0033825	0.0013638	0	0.0062461
419.5	0.0037379	0.0014123	0	0.0062717
420.5	0.0041311	0.0014699	0	0.0063251
421.5	0.0045568	0.0015371	0	0.0063998
422.5	0.0050082	0.0016147	0	0.0064886
423.5	0.0054773	0.0017035	0	0.006584
424.5	0.0059548	0.0018046	0	0.0066784
425.5	0.0064306	0.0019188	0	0.0067642
426.5	0.006894	0.0020474	0	0.0068342
427.5	0.0073336	0.0021917	0	0.0068819
428.5	0.0077385	0.0023529	0	0.0069014
429.5	0.0080979	0.0025326	0	0.0068883
430.5	0.0084019	0.0027323	0	0.006839
431.5	0.0086422	0.0029538	0	0.0067516
432.5	0.0088118	0.0031987	0	0.0066256
433.5	0.0089057	0.0034688	0	0.0064619
434.5	0.0089211	0.003766	0	0.0062627
435.5	0.0088574	0.004092	0	0.0060315
436.5	0.0087164	0.0044487	0	0.0057727
437.5	0.0085017	0.0048377	0	0.0054918
438.5	0.0082193	0.0052606	0	0.0051944
439.5	0.0078764	0.0057186	0	0.0048866
440.5	0.007482	0.0062128	0	0.0045745
441.5	0.0070457	0.0067437	0	0.0042637
442.5	0.0065778	0.0073116	0	0.0039596
443.5	0.0060886	0.007916	0	0.0036668
444.5	0.0055883	0.0085558	0	0.0033891
445.5	0.0050865	0.0092291	0	0.0031294
446.5	0.0045918	0.0099332	0	0.00289
447.5	0.0041119	0.0106642	0	0.002672
448.5	0.0036532	0.0114175	0	0.0024759
449.5	0.0032206	0.0121871	0	0.0023015
450.5	0.0028182	0.012966	0	0.002148
451.5	0.0024483	0.013746	0	0.002014
452.5	0.0021123	0.0145181	0	0.0018978
453.5	0.0018107	0.0152719	0	0.0017977
454.5	0.0015428	0.0159964	0	0.0017114
455.5	0.0013073	0.0166799	0	0.001637
456.5	0.0011024	0.0173104	0	0.0015724
457.5	0.0009259	0.0178756	0	0.0015157
458.5	0.0007752	0.0183635	0	0.0014651
459.5	0.0006477	0.0187628	0	0.001419
460.5	0.0005407	0.0190629	0	0.001376
461.5	0.0004516	0.0192548	0	0.0013349
462.5	0.000378	0.0193311	0	0.0012947
463.5	0.0003175	0.0192865	0	0.0012547
464.5	0.000268	0.0191181	0	0.0012143
465.5	0.0002276	0.0188254	0	0.001173
466.5	0.0001948	0.0184107	0	0.0011307
467.5	0.000168	0.017879	0	0.0010871
468.5	0.0001461	0.0172381	0	0.0010422
469.5	0.0001281	0.016498	0	0.0009962
470.5	0.0001131	0.015671	0	0.0009491
471.5	0.0001004	0.0147713	0	0.0009013
472.5	8.95e-05	0.0138142	0	0.0008528
473.5	8.01e-05	0.0128161	0	0.0008041
474.5	7.17e-05	0.0117937	0	0.0007553
475.5	6.41e-05	0.0107634	0	0.0007069
476.5	5.72e-05	0.0097408	0	0.000659
477.5	5.09e-05	0.0087405	0	0.0006121
478.5	4.5e-05	0.0077756	0	0.0005663
479.5	3.96e-05	0.006857	0	0.0005218
480.5	3.46e-05	0.0059939	0	0.000479
481.5	3e-05	0.0051931	0	0.000438
482.5	2.58e-05	0.0044594	0	0.000399
483.5	2.2e-05	0.0037954	0	0.000362
484.5	1.85e-05	0.0032019	0	0.0003271
485.5	1.55e-05	0.0026777	0	0.0002945
486.5	1.28e-05	0.0022206	0	0.0002641
487.5	1.04e-05	0.0018269	0	0.0002359
488.5	8.4e-06	0.0014923	0	0.0002099
489.5	6.7e-06	0.0012118	0	0.0001861
490.5	5.3e-06	0.0009801	0	0.0001643
491.5	4.1e-06	0.0007919	0	0.0001446
492.5	3.2e-06	0.000642	0	0.0001267
493.5	2.4e-06	0.0005256	0	0.0001107
494.5	1.8e-06	0.0004381	0	9.63e-05
495.5	1.4e-06	0.0003755	0	8.35e-05
496.5	1e-06	0.0003343	0	7.21e-05
497.5	7e-07	0.0003115	0	6.21e-05
498.5	5e-07	0.0003046	0	5.33e-05
499.5	4e-07	0.0003115	0	4.56e-05
500.5	3e-07	0.0003306	0	3.88e-05
501.5	2e-07	0.0003605	0	3.3e-05
502.5	1e-07	0.0004002	0	2.8e-05
503.5	0	0.0004488	0	2.36e-05
504.5	0	0.0005058	0	1.99e-05
505.5	0	0.0005703	0	1.67e-05
506.5	0	0.000642	0	1.4e-05
507.5	0	0.0007201	0	1.16e-05
508.5	0	0.000804	0	9.7e-06
509.5	0	0.0008929	0	8e-06
510.5	0	0.000986	0	6.7e-06
511.5	0	0.0010822	0	5.5e-06
512.5	0	0.0011806	0	4.5e-06
513.5	0	0.0012797	0	3.7e-06
514.5	0	0.0013783	0	3.1e-06
515.5	0	0.0014749	0	2.5e-06
516.5	0	0.0015681	0	2e-06
517.5	0	0.0016564	0	1.7e-06
518.5	0	0.0017383	0	1.4e-06
519.5	0	0.0018124	0	1.1e-06
520.5	0	0.0018774	0	9e-07
521.5	0	0.0019321	0	7e-07
522.5	0	0.0019756	0	6e-07
523.5	0	0.0020072	0	5e-07
524.5	0	0.0020263	0	4e-07
525.5	0	0.0020325	0	3e-07
526.5	0	0.002026	0	3e-07
527.5	0	0.0020069	0	2e-07
528.5	0	0.0019756	0	2e-07
529.5	0	0.001933	0	1e-07
530.5	0	0.0018798	0	1e-07
531.5	0	0.0018171	0	0
532.5	0	0.0017461	0	0
533.5	0	0.0016681	0	0
534.5	0	0.0015844	0	0
535.5	0	0.0014964	0	0
536.5	0	0.0014054	0	0
537.5	0	0.0013127	0	0
538.5	0	0.0012196	0	0
539.5	0	0.001127	0	0
540.5	0	0.0010361	0	0
541.5	0	0.0009477	0	0
542.5	0	0.0008625	0	0
543.5	0	0.0007812	0	0
544.5	0	0.0007042	0	0
545.5	0	0.0006319	0	0
546.5	0	0.0005644	0	0
547.5	0	0.000502	0	0
548.5	0	0.0004445	0	0
549.5	0	0.000392	0	0
550.5	0	0.0003444	0	0
551.5	0	0.0003013	0	0
552.5	0	0.0002627	0	0
553.5	0	0.0002282	0	0
554.5	0	0.0001975	0	0
555.5	0	0.0001704	0	0
556.5	0	0.0001466	0	0
557.5	0	0.0001257	0	0
558.5	0	0.0001074	0	0
559.5	0	9.16e-05	0	0
560.5	0	7.79e-05	0	0
561.5	0	6.61e-05	0	0
562.5	0	5.59e-05	0	0
563.5	0	4.72e-05	0	0
564.5	0	3.98e-05	0	0
565.5	0	3.35e-05	0	0
566.5	0	2.81e-05	0	0
567.5	0	2.36e-05	0	0
568.5	0	1.97e-05	0	0
569.5	0	1.65e-05	0	0
570.5	0	1.38e-05	0	0
571.5	0	1.15e-05	0	0
572.5	0	9.6e-06	0	0
573.5	0	8e-06	0	0
574.5	0	6.6e-06	0	0
575.5	0	5.5e-06	0	0
576.5	0	4.6e-06	0	0
577.5	0	3.8e-06	0	0
578.5	0	3.2e-06	0	0
579.5	0	2.6e-06	0	0
580.5	0	2.2e-06	0	0
581.5	0	1.8e-06	0	0
582.5	0	1.5e-06	0	0
583.5	0	1.3e-06	0	0
584.5	0	1.1e-06	0	0
585.5	0	9e-07	0	0
586.5	0	7e-07	0	0
587.5	0	6e-07	0	0
588.5	0	5e-07	0	0
589.5	0	4e-07	0	0
590.5	0	4e-07	0	0
591.5	0	3e-07	0	0
592.5	0	3e-07	0	0
593.5	0	2e-07	0	0
594.5	0	2e-07	0	0
595.5	0	2e-07	0	0
596.5	0	1e-07	0	0
597.5	0	1e-07	0	0
598.5	0	0	0	0
599.5	0	0	0	0
600.5	0	0	0	0
601.5	0	0	0	0
602.5	0	0	0	0
603.5	0	0	0	0
604.5	0	0	0	0
605.5	0	0	0	0
606.5	0	0	0	0
607.5	0	0	0	0
608.5	0	0	0	0
609.5	1e-07	0	0	0
610.5	2e-07	0	0	0
611.5	2e-07	0	0	0
612.5	3e-07	0	0	0
613.5	4e-07	0	0	0
614.5	5e-07	0	0	0
615.5	7e-07	0	0	0
616.5	8e-07	0	0	0
617.5	1.1e-06	0	0	0
618.5	1.4e-06	0	0	0
619.5	1.8e-06	0	0	0
620.5	2.3e-06	0	0	0
621.5	2.9e-06	0	0	0
622.5	3.7e-06	0	0	0
623.5	4.7e-06	0	0	0
624.5	6e-06	0	0	0
625.5	7.5e-06	0	0	0
626.5	9.3e-06	0	0	0
627.5	1.16e-05	0	0	0
628.5	1.44e-05	0	0	0
629.5	1.78e-05	0	0	0
630.5	2.19e-05	0	0	0
631.5	2.68e-05	0	0	0
632.5	3.27e-05	0	0	0
633.5	3.97e-05	0	0	0
634.5	4.8e-05	0	0	0
635.5	5.77e-05	0	0	0
636.5	6.92e-05	0	0	0
637.5	8.25e-05	0	0	0
638.5	9.8e-05	0	0	0
639.5	0.0001159	0	0	0
640.5	0.0001365	0	0	0
641.5	0.0001599	0	0	0
642.5	0.0001865	0	0	0
643.5	0.0002166	0	0	0
644.5	0.0002503	0	0	0
645.5	0.000288	0	0	0
646.5	0.0003298	0	0	0
647.5	0.0003759	0	0	0
648.5	0.0004264	0	0	0
649.5	0.0004815	0	0	0
650.5	0.0005412	0	0	0
651.5	0.0006054	0	0	0
652.5	0.0006741	0	0	0
653.5	0.0007471	0	0	0
654.5	0.0008242	0	0	0
655.5	0.0009052	0	0	0
656.5	0.0009897	0	0	0
657.5	0.0010773	0	0	1e-07
658.5	0.0011678	0	0	1e-07
659.5	0.0012607	0	0	1e-07
660.5	0.0013558	0	0	2e-07
661.5	0.0014527	0	0	2e-07
662.5	0.0015514	0	0	2e-07
663.5	0.0016518	0	0	3e-07
664.5	0.0017539	0	0	3e-07
665.5	0.0018582	0	0	4e-07
666.5	0.0019648	0	0	4e-07
667.5	0.0020744	0	0	5e-07
668.5	0.0021875	0	0	6e-07
669.5	0.0023045	0	0	7e-07
670.5	0.0024259	0	0	8e-07
671.5	0.0025517	0	0	1e-06
672.5	0.0026818	0	0	1.2e-06
673.5	0.0028152	0	0	1.3e-06
674.5	0.0029506	0	0	1.6e-06
675.5	0.0030859	0	0	1.8e-06
676.5	0.0032182	0	0	2.1e-06
677.5	0.0033441	0	0	2.5e-06
678.5	0.0034595	0	0	2.9e-06
679.5	0.0035598	0	0	3.4e-06
680.5	0.0036405	0	0	3.9e-06
681.5	0.0036971	0	0	4.5e-06
682.5	0.0037256	0	0	5.3e-06
683.5	0.0037227	0	0	6.1e-06
684.5	0.0036861	0	0	7e-06
685.5	0.0036149	0	0	8.1e-06
686.5	0.0035096	0	0	9.4e-06
687.5	0.0033719	0	0	1.08e-05
688.5	0.003205	0	0	1.24e-05
689.5	0.0030133	0	0	1.42e-05
690.5	0.0028018	0	0	1.63e-05
691.5	0.0025764	1e-07	0	1.87e-05
692.5	0.002343	1e-07	0	2.13e-05
693.5	0.0021075	1e-07	0	2.43e-05
694.5	0.0018753	2e-07	0	2.77e-05
695.5	0.0016513	2e-07	0	3.15e-05
696.5	0.0014394	2e-07	0	3.58e-05
697.5	0.0012425	3e-07	0	4.06e-05
698.5	0.0010628	3e-07	0	4.6e-05
699.5	0.0009013	3e-07	0	5.2e-05
700.5	0.0007584	4e-07	0	5.87e-05
701.5	0.0006336	4e-07	0	6.61e-05
702.5	0.0005261	5e-07	0	7.43e-05
703.5	0.0004344	6e-07	0	8.34e-05
704.5	0.0003572	7e-07	0	9.34e-05
705.5	0.0002926	8e-07	0	0.0001045
706.5	0.000239	9e-07	0	0.0001167
707.5	0.0001948	1e-06	0	0.00013
708.5	0.0001586	1.2e-06	0	0.0001446
709.5	0.000129	1.3e-06	0	0.0001605
710.5	0.0001049	1.5e-06	0	0.0001779
711.5	8.52e-05	1.8e-06	0	0.0001967
712.5	6.92e-05	2e-06	0	0.0002171
713.5	5.62e-05	2.3e-06	0	0.0002391
714.5	4.56e-05	2.7e-06	0	0.0002629
715.5	3.69e-05	3.1e-06	0	0.0002885
716.5	2.99e-05	3.5e-06	0	0.0003159
717.5	2.41e-05	4.1e-06	0	0.0003452
718.5	1.94e-05	4.7e-06	0	0.0003765
719.5	1.56e-05	5.3e-06	0	0.0004098
720.5	1.25e-05	6.1e-06	0	0.000445
721.5	1e-05	7e-06	0	0.0004824
722.5	8e-06	8e-06	0	0.0005217
723.5	6.3e-06	9.1e-06	0	0.0005631
724.5	5e-06	1.03e-05	0	0.0006064
725.5	3.9e-06	1.18e-05	0	0.0006518
726.5	3.1e-06	1.34e-05	0	0.000699
727.5	2.4e-06	1.52e-05	0	0.000748
728.5	1.9e-06	1.73e-05	0	0.0007987
729.5	1.4e-06	1.96e-05	0	0.000851
730.5	1.1e-06	2.22e-05	0	0.0009047
731.5	9e-07	2.51e-05	0	0.0009597
732.5	7e-07	2.83e-05	0	0.0010159
733.5	5e-07	3.19e-05	0	0.0010729
734.5	4e-07	3.59e-05	0	0.0011306
735.5	3e-07	4.03e-05	0	0.0011888
736.5	2e-07	4.52e-05	0	0.0012471
737.5	2e-07	5.06e-05	0	0.0013054
738.5	1e-07	5.65e-05	0	0.0013633
739.5	0	6.31e-05	0	0.0014206
740.5	0	7.03e-05	0	0.0014769
741.5	0	7.81e-05	0	0.0015319
742.5	0	8.67e-05	0	0.0015854
743.5	0	9.6e-05	0	0.001637
744.5	0	0.000106	0	0.0016864
745.5	0	0.0001169	0	0.0017333
746.5	0	0.0001287	0	0.0017774
747.5	0	0.0001413	0	0.0018184
748.5	0	0.0001548	0	0.001856
749.5	0	0.0001693	0	0.0018901
750.5	0	0.0001846	0	0.0019203
751.5	0	0.0002009	0	0.0019464
752.5	0	0.0002181	0	0.0019683
753.5	0	0.0002363	0	0.0019857
754.5	0	0.0002553	0	0.0019987
755.5	0	0.0002751	0	0.002007
756.5	0	0.0002958	0	0.0020106
757.5	0	0.0003172	0	0.0020095
758.5	0	0.0003393	0	0.0020037
759.5	0	0.0003619	0	0.0019932
760.5	0	0.0003851	0	0.0019781
761.5	0	0.0004086	0	0.0019585
762.5	0	0.0004324	0	0.0019345
763.5	0	0.0004563	0	0.0019062
764.5	0	0.0004802	0	0.001874
765.5	0	0.0005039	0	0.0018379
766.5	0	0.0005272	0	0.0017983
767.5	0	0.0005501	0	0.0017553
768.5	0	0.0005723	0	0.0017094
769.5	0	0.0005936	0	0.0016607
770.5	0	0.0006139	0	0.0016095
771.5	0	0.000633	0	0.0015563
772.5	0	0.0006507	0	0.0015012
773.5	0	0.0006668	0	0.0014447
774.5	0	0.0006812	0	0.001387
775.5	0	0.0006938	0	0.0013284
776.5	0	0.0007044	0	0.0012693
777.5	0	0.0007129	0	0.00121
778.5	0	0.0007191	0	0.0011507
779.5	0	0.0007231	0	0.0010917
780.5	0	0.0007248	0	0.0010333
781.5	0	0.000724	0	0.0009757
782.5	0	0.0007209	0	0.0009191
783.5	0	0.0007155	0	0.0008638
784.5	0	0.0007077	0	0.0008098
785.5	0	0.0006976	0	0.0007575
786.5	0	0.0006853	0	0.0007069
787.5	0	0.000671	0	0.0006581
788.5	0	0.0006547	0	0.0006112
789.5	0	0.0006366	0	0.0005663
790.5	0	0.0006169	0	0.0005235
791.5	0	0.0005957	0	0.0004828
792.5	0	0.0005732	0	0.0004442
793.5	0	0.0005496	0	0.0004077
794.5	0	0.0005251	0	0.0003734
795.5	0	0.0004999	0	0.0003411
796.5	0	0.0004742	0	0.0003109
797.5	0	0.0004482	0	0.0002827
798.5	0	0.0004221	0	0.0002565
799.5	0	0.0003961	0	0.0002321
800.5	0	0.0003704	0	0.0002096
801.5	0	0.000345	0	0.0001888
802.5	0	0.0003202	0	0.0001697
803.5	0	0.0002961	0	0.0001522
804.5	0	0.0002728	0	0.0001361
805.5	0	0.0002503	0	0.0001215
806.5	0	0.0002289	0	0.0001082
807.5	0	0.0002085	0	9.61e-05
808.5	0	0.0001892	0	8.52e-05
809.5	0	0.0001711	0	7.54e-05
810.5	0	0.0001541	0	6.65e-05
811.5	0	0.0001383	0	5.85e-05
812.5	0	0.0001236	0	5.14e-05
813.5	0	0.00011	0	4.5e-05
814.5	0	9.76e-05	0	3.94e-05
815.5	0	8.62e-05	0	3.43e-05
816.5	0	7.59e-05	0	2.99e-05
817.5	0	6.66e-05	0	2.59e-05
818.5	0	5.81e-05	0	2.25e-05
819.5	0	5.06e-05	0	1.94e-05
820.5	0	4.38e-05	0	1.68e-05
821.5	0	3.78e-05	0	1.44e-05
822.5	0	3.25e-05	0	1.24e-05
823.5	0	2.79e-05	0	1.06e-05
824.5	0	2.38e-05	0	9.1e-06
825.5	0	2.02e-05	0	7.7e-06
826.5	0	1.71e-05	0	6.6e-06
827.5	0	1.44e-05	0	5.6e-06
828.5	0	1.21e-05	0	4.7e-06
829.5	0	1.01e-05	0	4e-06
830.5	0	8.4e-06	0	3.4e-06
831.5	0	7e-06	0	2.8e-06
832.5	0	5.8e-06	0	2.4e-06
833.5	0	4.8e-06	0	2e-06
834.5	0	3.9e-06	0	1.7e-06
835.5	0	3.2e-06	0	1.4e-06
836.5	0	2.6e-06	0	1.2e-06
837.5	0	2.1e-06	0	1e-06
838.5	0	1.7e-06	0	8e-07
839.5	0	1.4e-06	0	7e-07
840.5	0	1.1e-06	0	5e-07
841.5	0	9e-07	0	4e-07
842.5	0	7e-07	0	4e-07
843.5	0	5e-07	0	3e-07
844.5	0	4e-07	0	2e-07
845.5	0	3e-07	0	2e-07
846.5	0	3e-07	0	2e-07
847.5	0	2e-07	0	1e-07
848.5	0	2e-07	0	1e-07
849.5	0	1e-07	0	0
850.5	0	0	0	0
851.5	0	0	0	0
852.5	0	0	0	0
853.5	0	0	0	0
854.5	0	0	0	0
855.5	0	0	0	0
856.5	0	0	0	0
857.5	0	0	0	0
858.5	0	0	0	0
859.5	0	0	0	0
860.5	0	0	0	0
861.5	0	0	0	0
862.5	0	0	0	0
863.5	0	0	0	0
864.5	0	0	0	0
865.5	0	0	0	0
866.5	0	0	0	0
867.5	0	0	0	0
868.5	0	0	0	0
869.5	0	0	0	0
870.5	0	0	0	0
871.5	0	0	0	0
872.5	0	0	0	0
873.5	0	0	0	0
874.5	0	0	0	0
875.5	0	0	0	0
876.5	0	0	0	0
877.5	0	0	0	0
878.5	0	0	0	0
879.5	0	0	0	0
880.5	0	0	0	0
881.5	0	0	0	0
882.5	0	0	0	0
883.5	0	0	0	0
884.5	0	0	0	0
885.5	0	0	0	0
886.5	0	0	0	0
887.5	0	0	0	0
888.5	0	0	0	0
889.5	0	0	0	0
890.5	0	0	0	0
891.5	0	0	0	0
892.5	0	0	0	0
893.5	0	0	0	0
894.5	0	0	0	0
895.5	0	0	0	0
896.5	0	0	0	0
897.5	0	0	0	0
898.5	0	0	0	0
899.5	0	0	0	0
900.5	0	0	0	0
901.5	0	0	0	0
902.5	0	0	0	0
903.5	0	0	0	0
904.5	0	0	0	0
905.5	0	0	0	0
906.5	0	0	0	0
907.5	0	0	0	0
908.5	0	0	0	0
909.5	0	0	0	0
910.5	0	0	0	0
911.5	0	0	0	0
912.5	0	0	0	0
913.5	0	0	0	0
914.5	0	0	0	0
915.5	0	0	0	0
916.5	0	0	0	0
917.5	0	0	0	0
918.5	0	0	0	0
919.5	0	0	0	0
920.5	0	0	0	0
921.5	0	0	0	0
922.5	0	0	0	0
923.5	0	0	0	0
924.5	0	0	0	0
925.5	0	0	0	0
926.5	0	0	0	0
927.5	0	0	0	0
928.5	0	0	0	0
929.5	0	0	0	0
930.5	0	0	0	0
931.5	0	0	0	0
932.5	0	0	0	0
933.5	0	0	0	0
934.5	0	0	0	0
935.5	0	0	0	0
936.5	0	0	0	0
937.5	0	0	0	0
938.5	0	0	0	0
939.5	0	0	0	0
940.5	0	0	0	0
941.5	0	0	0	0
942.5	0	0	0	0
943.5	0	0	0	0
944.5	0	0	0	0
945.5	0	0	0	0
946.5	0	0	0	0
947.5	0	0	0	0
948.5	0	0	0	0
949.5	0	0	0	0
950.5	0	0	0	0
951.5	0	0	0	0
952.5	0	0	0	0
953.5	0	0	0	0
954.5	0	0	0	0
955.5	0	0	0	0
956.5	0	0	0	0
957.5	0	0	0	0
958.5	0	0	0	0
959.5	0	0	0	0
960.5	0	0	0	0
961.5	0	0	0	0
962.5	0	0	0	0
963.5	0	0	0	0
964.5	0	0	0	0
965.5	0	0	0	0
966.5	0	0	0	0
967.5	0	0	0	0
968.5	0	0	0	0
969.5	0	0	0	0
970.5	0	0	0	0
971.5	0	0	0	0
972.5	0	0	0	0
973.5	0	0	0	0
974.5	0	0	0	0
975.5	0	0	0	0
976.5	0	0	0	0
977.5	0	0	0	0
978.5	0	0	0	0
979.5	0	0	0	0
980.5	0	0	0	0
981.5	0	0	0	0
982.5	0	0	0	0
983.5	0	0	0	0
984.5	0	0	0	0
985.5	0	0	0	0
986.5	0	0	0	0
987.5	0	0	0	0
988.5	0	0	0	0
989.5	0	0	0	0
990.5	0	0	0	0
991.5	0	0	0	0
992.5	0	0	0	0
993.5	0	0	0	0
994.5	0	0	0	0
995.5	0	0	0	0
996.5	0	0	0	0
997.5	0	0	0	0
998.5	0	0	0	0
999.5	0	0	0	0

## Sheet: Figure 1d
	EV-depleted plamsa			EV-depleted plamsa + soluble protein			EV-depleted plamsa + soluble protein + BC plasma EVs
	CA 15-3	CA 125	CEA	CA 15-3	CA 125	CEA	CA 15-3	CA 125	CEA
TAS intensity (abs. units)	0.225116	0.21089	0.233982	0.214579	0.172232	0.202152	0.224344	0.272888	0.18075
	0.24459	0.183219	0.215066	0.222569	0.14569	0.220135	0.18258	0.241135	0.191191
	0.815932	1.32841	0.855663	0.97599	0.886389	1.13762	1.07946	0.97453	0.94601
ELISA Concentration (U/mL)	0.2021	0.0674	0.0674	-0.36364	-0.06061	-0.06061	0.0625	-0.0833	0.0208
	26.07	24.56	26.27	34.0303	33.8788	36.4545	4.75	4.875	4.9583
	26.339	24.695	26.405	35.5455	36.1515	37.6667	5.25	5.2917	5.0416

## Sheet: Figure 1e
EV concentration (1e7/mL)	TAS intensity (abs.units)			ELISA Concentration (U/mL)
1000	0.899561	1.08784	1.01261	0.15	0.152	0.162
200	0.62943	0.568244	0.551614	0.14	0.14	0.136
40	0.380037	0.367708	0.461282	0.132	0.132	0.142
8	0.26135	0.294096	0.193554	0.142	0.128	0.116
1.6	0.10936	0.154878	0.143865	0.132	0.126	0.124
0.32	0.130817	0.105399	0.105399	Undetectable

## Sheet: Figure 1g
	TAS intensity (abs.units)
Cell line EV	CA 15-3	CA 125	CEA	HER2	EGFR	PSMA	EpCAM	VEGF
SK-BR-3	0.628725	0.0236023	0.252554	1	0.204476	0.150861	1	0.160098
BT-474	1	0.944342	0.924101	0.45031	0.387518	0.0290325	0.409625	0.0314963
MDA-MB-231	0.541998	1	1	0	1	1	0.125292	1
MCF-10A	0	0	0	0.0257289	0	0	0	0

## Sheet: Figure 2b
	TAS intensity (abs.units)
Individual	CA 15-3	CA 125	CEA	HER2	EGFR	PSMA	EpCAM	VEGF
MBC	0.525221	0.948048	1	0.177733	0.85487	0.878859	0.539336	0.542658
NMBC	0.325313	0.484393	0.35112	0.345786	0.306976	0.490607	0.315021	0.462526
HD	0.0686185	0.0598117	0	0.160523	0.110767	0.0813118	0.0236054	0.084806

## Sheet: Figure 2c
	TAS intensity (abs.units)
Patient	CA 153	CA 125	CEA	HER2	EGFR	PSMA	EpCAM	VEGF
MBC	0.461818	0.530853	0.428768	0.269005	0.420997	1	0.672367	0.835744
MBC	0.525221	0.948048	1	0.177733	0.85487	0.878859	0.539336	0.542658
MBC	0.57233	0.689508	0.578236	0.401581	0.510144	0.790634	0.586003	0.463844
MBC	0.418439	0.740637	0.454961	0.263452	0.478981	0	0.544732	0.410201
MBC	0.456913	0.540781	0.510477	0.271807	0.401426	0.842407	0.458805	0.864962
MBC	0.464643	0.500858	0.417768	0.172747	0.248227	0.628262	0.249678	0.680655
NMBC	0.325313	0.484393	0.35112	0.345786	0.306976	0.490607	0.315021	0.462526
MBC	0.246595	0.836381	0.49061	0.0584909	0.195178	0.697602	0.155467	0.422207
MBC	0	0.370458	0.48526	0.0760673	0.318984	0.454786	0.520404	0.463236
NMBC	0.361663	0.34104	0.36542	0.206391	0.309255	0.631764	0.261557	0.522308
NMBC	0.37652	0.380782	0.319773	0.176818	0.598002	0.515438	0.412322	0.685073
MBC	0.430628	0.670081	0.426224	0.127881	0.466547	0.699066	0.504142	0.395356
MBC	0.693808	1	0.514569	0.255996	0.418101	0.49022	0.406756	0.584508
MBC	0.325644	0.538798	0.860506	0.0383034	0.262075	0.579422	0.679642	0.521538
NMBC	0.340482	0.461865	0.375657	0.155119	0.274783	0.439083	0.603655	0.47643
MBC	0.585127	0.839733	0.198572	1	0.622896	0.34541	0.725871	0.824184
NMBC	0.189008	0.298329	0.319257	0.280116	0.229866	0.324083	0.315306	0.374955
MBC	0.601808	0.541125	0.998393	1	0.336247	0.833676	0.595318	0.555786
MBC	0.311751	0.717996	0.274366	0.412908	0.581917	0.498376	0.4146	0.324324
MBC	0.28914	0.532921	0.428117	0.539912	0.481883	0.551441	0.524217	0.550176
MBC	0.596817	0.480514	0.580783	0.624956	0.140122	0.78174	0.382332	0.758285
MBC	0.486061	0.842326	0.260704	0.382505	0.535922	0.23746	0.294316	0.253168
NMBC	0.064194	0.138443	0.114197	0.0856437	0.0919451	0.450974	0.235697	0.261906
MBC	0.511005	0.411187	0.131498	0.841645	0.941267	0.478151	0.26938	0.526847
MBC	0.20942	0.445812	0.866445	0.116562	0.192031	0.85301	0.298386	0.508789
MBC	0.450946	0.313929	0.235644	0.259475	0.569829	0.37322	0.426519	0.477562
MBC	0.205033	0.516476	0.346811	0.329425	0.36883	0.638383	0.562208	0.47655
MBC	0.23444	0.455707	0.427469	0.358264	0.421055	1	0.798427	0.480133
MBC	0.132446	0.197102	0.152301	0.163604	0.228052	0.93244	0.39164	0.845954
MBC	0.59204	0.482197	0.105025	0.977375	0.979876	1	0.368708	0.754104
NMBC	1	0.255251	0.0932752	0.212386	0.280142	0.209392	0.136655	0.220302
MBC	0.266608	0.262524	0.139372	0.485417	0.152318	0.158576	0.452883	0.176414
MBC	0.417107	0.451267	0.221069	0.39058	0.444164	0.530029	0.302064	0.326872
MBC	0.305713	0.365573	0.0328622	0.191465	0.0836105	0.254937	0.373488	0.181032
MBC	0.469623	0.332497	0.719642	0.765722	0.436091	0.634664	0.642598	0.747254
MBC	0.558249	0.47527	0.132944	0.247798	0.103288	0.284591	0.652149	0.189172
MBC	0.364286	0.444569	0.177305	0.245246	0.220683	0.124547	0.512524	0.160144
NMBC	0.278644	0.216027	0.356319	0.440499	0.452918	0.339123	0.480238	0.30985
MBC	0.432621	0.22526	0.166818	0.28776	0.400415	0.290149	0.365041	0.166905
NMBC	0.153773	0.013261	0.164527	0.259373	0.159219	0.278701	0.211203	0.270153
NMBC	0.493694	0.120958	0.202266	0.258461	0.29602	0.260516	0.633553	0.292725
MBC	0.978221	1	0.384265	1	1	0.268832	1	0.976772
NMBC	0.225076	0.567261	0.102596	0.188138	0.589764	0.284529	0.376387	0.643974
NMBC	0.150625	0.122928	0.531968	0.364939	0.28457	0.259074	0.476276	0.663545
NMBC	0.333206	0.0273767	0.603999	0.230741	0.404573	0.440424	0.522182	0.508539
MBC	0.246246	0.6809	0.362695	0.388757	0.102436	0.0978865	0.327442	0.191251
MBC	0.601812	0.403076	0.395534	0.424479	0.320294	0.277906	0.932625	0.860182
MBC	0.205254	0.352427	0.718751	0.442943	0.259476	0.353298	0.943269	0.836338
NMBC	0.32752	0.272969	0.589068	0.37968	0.186502	0.182774	0.23434	0.584749
NMBC	0.406832	0.494597	0.569471	0.303964	0.275955	0.525561	1	0.429196
NMBC	0.264905	0.280811	0.433987	0.13182	0.201896	0.292424	0.758682	0.300805
MBC	0.437608	0.429385	0.840807	0.502683	1	0.872948	1	0.831637
NMBC	0.147705	0.24368	0.284791	0.105985	0.229999	0.186513	0.367233	0.390112
NMBC	0.0959276	0	0.179484	0.333404	0.220208	0.14346	0.426845	0.267457
NMBC	0.706988	0.11338	0.583396	0.575654	0.638055	0.262564	1	0.829748
NMBC	0.149566	0	0.19009	0.208353	0.200434	0.0872574	0.39028	0.147883
NMBC	0.224592	0.307241	0.328637	0.499271	0.317431	0.37719	0.613962	0.87991
HD	0.0927865	0.323927	0.286395	0.110387	0.104986	0.233422	0.0137647	0.263419
HD	0.0519449	0.320794	0.112097	0	0.195485	0	0.118785	0.174303
HD	0.423532	0.228846	0.139727	0.0906123	0.164968	0	0.254411	0.334636
HD	0.209179	0.225572	0.190981	0.164715	0.248711	0.00604054	0.230533	0.124229
HD	0.173393	0.334349	0.29609	0.0782705	0.244944	0	0.228759	0.41396
HD	0.146688	0.332337	0.149748	0.0155247	0.254489	0.158735	0.129637	0.426008
HD	0.130532	0.193416	0.423345	0.0813093	0.32185	0.0218356	0.226284	0
HD	0	0.0443116	0.0261971	0	0.0615022	0.0400831	0	0.0401573
HD	0.000614145	0	0.0481544	0.0421305	0.00590701	0.00750442	0.100629	0.102009
HD	0.122148	0.220582	0.256698	0.155721	0.0957057	0.0839719	0.095032	0.426523
HD	0.103538	0.141074	0.0562031	0.215599	0.198084	0.172548	0.093365	0.158445
HD	0	0.135217	0.130725	0.188919	0.0349748	0.223462	0.312606	0.308824
HD	0.0856112	0.180089	0.218193	0.134541	0.248827	0.409612	0.211304	0.595056
HD	0.233558	0.114478	0.105051	0.211603	0.0252522	0.0673317	0.0613642	0.208705
HD	0.0505413	0.0853471	0.279303	0.100273	0.0646656	0.27327	0.272467	0.621379
HD	0.0334736	0.148403	0.153711	0.0754083	0.176192	0.091993	0.108096	0.065519
HD	0.0707201	0.0433191	0.00364821	0.128307	0	0.0773853	0.0202229	0.110757
HD	0.0420675	0	0.0843589	0.375788	0.309661	0.335066	0.219322	0.15134
HD	0.059154	0.14679	0.147953	0.122346	0.146733	0.244881	0.257174	0
HD	0.0372114	0.0532714	0.240791	0.179966	0.236567	0.310941	0.406656	0.234883
HD	0.159905	0.0352009	0.0321326	0.180302	0.0877261	0	0.0864292	0.209415
HD	0.208106	0.241059	0.222663	0.242441	0.159416	0.300111	0.130135	0.432974
HD	0.0263771	0.130737	0.0560487	0.106212	0.217203	0.210782	0.095668	0.168335
HD	0.0577279	0	0.0498864	0.0972221	0.095257	0.144795	0.0398585	0.0641964
HD	0.302245	0.0906637	0.0434021	0.156447	0.528569	0.126442	0	0.00213567
HD	0.223196	0.319809	0.0874022	0.104861	0.285055	0.0171709	0	0.241153
HD	0.190325	0.118666	0	0.0563597	0.278382	0.0213724	0.0585256	0.0952198
HD	0.00192012	0	0	0	0	0.408354	0.0660081	0
HD	0.136567	0	0.0260656	0	0.0769125	0.118469	0.16023	0.252272
HD	0.285973	0.237879	0.22493	0.093865	0	0.22799	0.19427	0.570317
HD	0.131909	0.215517	0.0891999	0.184385	0.38722	0.0142224	0.124114	0.238605
HD	0.00449078	0.215469	0.0589901	0.10097	0.394621	0.0457226	0.146878	0.189938
HD	0.0834721	0.0241581	0.0590296	0.0607488	0.397578	0.285412	0.076945	0.154139
HD	0	0.552135	0.0904915	0.278984	0.0780164	0	0.129193	0.0795712
HD	0.130731	0.351467	0.316224	0	0.122872	0.211081	0.0246771	0.124972
HD	0	0.218572	0.0313898	0.112608	0.0792947	0.134596	0.107698	0
HD	0.0804811	0.139084	0.132756	0	0	0.0648446	0.120017	0.374806
HD	0.0660816	0.034422	0.168984	0.192413	0.154045	0.485799	0.288619	0.0756683
HD	0.0888386	0.0758244	0.00674413	0.264427	0.0149001	0.198333	0.157817	0.160659
HD	0.133103	0.306259	0.0946095	0.226369	0.224879	0.154172	0.136713	0.270687
HD	0.147716	0.129212	0.0833893	0	0.218442	0.181452	0.0487536	0.0119555
HD	0	0.19828	0.24438	0.210864	0.586485	0.256563	0.0336279	0.31333
HD	0.18255	0.102372	0.077283	0.124721	0.170943	0.0264087	0.198626	0.066308
HD	0.0686185	0.0598117	0	0.0813118	0.160523	0.0236054	0.110767	0.084806
HD	0.000336438	0.230195	0.0807831	0.095071	0	0.44527	0.146081	0.122345
HD	0.122554	0.256095	0.133785	0	0.354843	0.293447	0	0.282646
HD	0.1683	0.0545101	0.0829095	0.271874	0.566994	0.145232	0	0.125385
HD	0.0286738	0.10783	0.02693	0.124808	0.252023	0.0736469	0.00830626	0.0933867
HD	0.0346445	0.0388316	0.0630687	0.0984406	0.0571703	0.250668	0	0.0606184
HD	0.12941	0.126636	0.0113354	0.104135	0.177125	0.144674	0.143386	0.111648
HD	0	0.421144	0.0478389	0.117715	0.252923	0.153588	0.196424	0.16142
HD	0.128055	0.441013	0.152413	0.149772	0.46687	0.389029	0.228502	0.118679
HD	0.154565	0.371895	0.0863045	0.0861685	0.33626	0.128718	0.0595477	0.0706842
HD	0.0523952	0.230994	0.0258389	0.126969	0.0870838	0.143536	0	0.122419
HD	0.118279	0.135342	0.156137	0.087372	0.174762	0.355241	0.0466916	0
HD	0.0946629	0.00361021	0.0868336	0.203329	0.203671	0.0996978	0.166489	0.084922
HD	0.222937	0.44677	0	0.0221295	0.147834	0.117788	0.0731224	0
HD	0.0900057	0.1068	0.0266868	0.178837	0.210924	0.0633808	0.174724	0.0499261
HD	0.0958263	0.224009	0.112459	0.235588	0.351396	0.218635	0.205964	0.172832
HD	0.00635592	0.0566961	0	0.237885	0.130119	0.173934	0.0614066	0.151113
HD	0	0.0269245	0.0770266	0.119541	0.0287642	0.0382753	0.146622	0.100821
HD	0.0441428	0.22265	0.239792	0.119158	0.311892	0.168929	0.124861	0.126025
HD	0.0379019	0.109769	0	0.097053	0.216067	0	0.0604827	0.0959716
HD	0.0979466	0.273997	0.138577	0.053965	0.117582	0.547265	0.233428	0.154041
HD	0.0781394	0.022927	0.159344	0.0966775	0.101274	0.141877	0.19897	0.0346859
HD	0.142639	0.21617	0.124333	0.112687	0.399876	0.17676	0.173537	0.109476

## Sheet: Figure 2f
	Pearson coefficient
	CA 15-3	CA125	CEA	HER2	EGFR	PSMA	EpCAM	VEGF	Plasma CA 15-3
CA 15-3	1	0.43	0.1	0.48	0.47	0.09	0.25	0.28	0.29
CA125	0.43	1	0.26	0.2	0.4	0.27	0.12	0.22	0.27
CEA	0.1	0.26	1	0.07	0.13	0.44	0.39	0.4	0.3
HER2	0.48	0.2	0.07	1	0.53	0.1	0.31	0.42	0.19
EGFR	0.47	0.4	0.13	0.53	1	0.29	0.3	0.45	0.27
PSMA	0.09	0.27	0.44	0.1	0.29	1	0.08	0.46	0.34
EpCAM	0.25	0.12	0.39	0.31	0.3	0.08	1	0.45	0.21
VEGF	0.28	0.22	0.4	0.42	0.45	0.46	0.45	1	0.39
Plasma CA 15-3	0.29	0.27	0.3	0.19	0.27	0.34	0.21	0.39	1

## Sheet: Figure 3d
Metastasis site (1 for yes; 0 for no)				TAS intensity (abs.units)
Lung metastasis	Pleura metastasis	Bone metastasis	Liver metastasis	CA 15-3	CA 125	CEA	HER2	EGFR	PSMA	EpCAM	VEGF	EV signature
1	1	0	0	0.445331	0.334434	0.720122	0.766057	0.453083	0.60078	0.642467	0.753091	0.547223
0	0	1	0	0.194637	0.354306	0.719233	0.443137	0.272289	0.334436	0.943077	0.84287	0.441958
1	0	1	1	0.414972	0.431041	0.841079	0.502903	1	0.826343	1	0.838132	0.530696
0	1	0	0	0	0.372284	0.486141	0.076101	0.333204	0.430506	0.520298	0.466854	0.361097
1	0	0	1	0.308799	0.540137	0.860745	0.03832	0.274949	0.548488	0.679504	0.525611	0.507564
0	0	1	0	0.437929	0.532215	0.429745	0.269123	0.437632	1	0.67223	0.842272	0.837588
1	0	0	0	0.125595	0.199432	0.153752	0.163675	0.240121	0.882659	0.39156	0.852561	0.513726
0	0	0	1	0.190466	0.281192	0.23838	0.072327	0.251537	0.353138	0.137158	0.480347	0.224573
1	0	1	0	0.433278	0.542113	0.511315	0.271926	0.417597	0.797432	0.458712	0.871718	0.70221
0	0	1	0	0.440609	0.502307	0.418764	0.172823	0.260773	0.59472	0.249627	0.685971	0.556244
0	0	1	0	0.570679	0.542456	0.998395	1	0.350876	0.789167	0.595196	0.560127	0.890453
0	0	0	0	0.565946	0.482021	0.5815	0.62523	0.15011	0.740004	0.382254	0.764208	0.782071
1	1	1	0	0.42762	0.31592	0.236953	0.259589	0.589985	0.353295	0.426432	0.481292	0.243141
0	0	1	0	0.410243	0.227509	0.168244	0.287886	0.416563	0.274659	0.364967	0.168209	0.183921
0	0	1	0	0.109407	0.230673	0.23089	0.587661	0.300947	0.072608	0	0.178541	0.192589
1	1	0	0	0.561415	0.4837	0.106557	0.977803	1	1	0.368633	0.759994	0.881851
1	1	0	0	0.484573	0.412895	0.132984	0.842014	0.970213	0.452624	0.269326	0.530961	0.478388
1	0	0	0	0.12283	0.222551	0.07942	0.322887	0.531901	0.221114	0.085412	0.105729	0.136214
1	0	0	0	0.252818	0.264665	0.140845	0.48563	0.162594	0.15011	0.452791	0.177792	0.342936
1	0	0	0	0.55486	0.840198	0.199944	1	0.644309	0.326969	0.725724	0.830621	1
0	0	0	0	0.927621	1	0.385319	1	1	0.25448	1	0.984401	1
0	1	1	1	0.289899	0.367414	0.034518	0.191549	0.092261	0.241326	0.373412	0.182446	0.412117
0	0	1	0	0.345443	0.446181	0.178714	0.245354	0.232577	0.117898	0.51242	0.161395	0.390552
0	0	1	0	0.396795	0.741389	0.455894	0.263567	0.496988	0	0.544621	0.413405	0.494834
0	0	0	0	0.233508	0.681826	0.363786	0.388927	0.111532	0.092661	0.327375	0.192745	0.648946
1	0	1	1	0.498053	0.948199	1	0.177811	0.881773	0.831938	0.539227	0.546896	0.856721
0	1	0	0	0.542725	0.690409	0.578958	0.401757	0.528888	0.748423	0.585884	0.467467	0.832639
0	1	0	0	0.408353	0.671038	0.427206	0.127937	0.484259	0.661744	0.50404	0.398443	0.715885
0	1	0	0	0.233839	0.836856	0.491482	0.058516	0.206469	0.660358	0.155436	0.425505	0.893115
0	1	1	1	0.65792	1	0.5154	0.256109	0.434668	0.464048	0.406673	0.589073	0.945369
0	0	1	0	0.274184	0.534277	0.429096	0.540148	0.499958	0.522	0.524111	0.554473	0.670321
0	1	1	0	0.295625	0.718814	0.275609	0.413089	0.60236	0.471769	0.414516	0.326857	0.763984
0	1	0	0	0.395531	0.45286	0.222402	0.390751	0.461347	0.501731	0.302003	0.329425	0.530477

## Sheet: Figure 3e
EGFR intensity (abs.units)
Lung metastasis	No lung metastasis
0.152318	0.478981
0.513087	0.102436
0.569829	0.400415
0.941267	0.08361
0.979876	0.220683
0.622896	0.287472
0.85487	0.248227
1	0.195178
0.436091	0.239205
0.262075	0.318984
0.228052	0.444164
0.401426	0.581917
	0.481883
	0.418101
	0.510144
	0.466547
	1
	0.336247
	0.140122
	0.259476
	0.420997

## Sheet: Figure 3f
Tumor size (cm^3)	EV signature (abs.units)
56	51.0934
105	96.7366
16.1	21.9568
1.43	26.3572
4.18	26.3016
5.355	11.4951
2.815	1.26667
2.8125	22.6638
7.7	-8.3186
15.75	14.7693
4.5	-20.4346
14.13	11.5912
7.29	-2.93026
13.5	11.9462
14.13	33.3803
24	14.1291
0.16	6.99996
113.04	87.3128
7.5	-2.88378
6.37	18.3297

[truncated: 24 more sheets: Figure 4a, Figure 4b, Figure 5a, Figure 5b, Figure 5d, Figure 6, Figure 7, Supplementary Figure 1a, Supplementary Figure 2, Supplementary Figure 3, Supplementary Figure 4, Supplementary Figure 5, Supplementary Figure 6, Supplementary Figure 7, Supplementary Figure 8, Supplementary Figure 9, Supplementary Figure 10, Supplementary Figure 11, Supplementary Figure 12, Supplementary Figure 13 …]
